# Supplementary material for: Vitamin D Supplementation and Testosterone Levels in Breast Cancer Survivors
Source: Int J Mol Sci. 2025 Oct 15;26(20):10030. doi: 10.3390/ijms262010030 (PMC12564732; doi:10.3390/ijms262010030)
Supplement: Supplementary file 1 [file ijms-26-10030-s001.zip]

Archive with 1 entries (1 files):
- ijms-3897706-supplementary.pdf
